# Supplementary material for: Circulating MicroRNAs as Easy-to-Measure Aging Biomarkers in Older Breast Cancer Patients: Correlation with Chronological Age but Not with Fitness/Frailty Status
Source: PLoS One. 2014 Oct 21;9(10):e110644. doi: 10.1371/journal.pone.0110644 (PMC4204997; doi:10.1371/journal.pone.0110644)
Supplement: File S3 — Data set of the exploratory screening study. (XLSX) [file pone.0110644.s003.xlsx]

## Sheet: processed data GMN
EXPLORATORY STUDY : Processed data (global mean normalisation)
Sample	hsa-let-7a	hsa-let-7b	hsa-let-7b*	hsa-let-7c	hsa-let-7d	hsa-let-7d*	hsa-let-7e	hsa-let-7f	hsa-let-7g	hsa-let-7i	hsa-let-7i*	hsa-miR-1	hsa-miR-101	hsa-miR-103	hsa-miR-103	hsa-miR-103-2*	hsa-miR-106a	hsa-miR-106b	hsa-miR-106b*	hsa-miR-107	hsa-miR-10a	hsa-miR-10b	hsa-miR-122	hsa-miR-125a-5p	hsa-miR-125b	hsa-miR-126	hsa-miR-127-3p	hsa-miR-128	hsa-miR-130a	hsa-miR-132	hsa-miR-133a	hsa-miR-133b	hsa-miR-136	hsa-miR-139-5p	hsa-miR-140-3p	hsa-miR-140-5p	hsa-miR-142-3p	hsa-miR-142-5p	hsa-miR-143	hsa-miR-144	hsa-miR-144*	hsa-miR-145	hsa-miR-146a	hsa-miR-148a	hsa-miR-148b	hsa-miR-150	hsa-miR-151-3p	hsa-miR-151-5p	hsa-miR-152
young 1	-0.716959	0.169041	0.768041	-0.335959	0.158041	0.272541	0.364541	-0.474459	0.481041	0.297041	-0.0519592	0.285541	0.429041	0.205541	0.151541	-0.165459	0.916541	1.50804	-0.563459	0.301041	-2.25596	-2.53696	-0.378959	-0.766959	-0.487959	0.0600408	0.606541	0.847541	0.361541	-0.397959	-1.35896	-0.277959	0.892541	-0.248459	0.897041	0.537541	-0.0809592	1.01004	0.238041	1.34604	-0.651459	0.111041	-0.0359592	0.775041	-0.0719592	-4.62246	-0.493459	-0.0394592	0.340041
young 2	-0.895601	-0.399601	-0.350601	0.125399	0.769399	0.0538995	-0.674101	-0.633101	-0.0276005	0.348399	0.179399	4.2669	0.120399	0.00689946	0.192899	-0.574101	-0.102101	0.929399	-1.0721	0.202399	-0.454601	-2.0756	-0.337601	-0.0456005	-1.4566	0.0113995	1.4479	0.0388995	0.292899	-1.4966	4.1524	5.0534	1.7839	-0.617101	-0.161601	-0.401101	0.500399	0.151399	-1.1006	0.517399	-1.1501	-1.3976	-0.0946005	-0.0136005	-0.0906005	-0.881101	-0.0521005	-0.0181005	-1.0786
young 3	0.803149	-2.59085	0.348149	3.00415	2.21815	0.522649	4.10465	0.665649	-1.26885	0.00714946	1.42815	1.55565	-2.67085	0.485649	-0.538351	1.00465	-0.833351	-0.581851	0.776649	-1.65885	-0.0658505	-0.416851	0.471149	2.77315	3.86215	-5.11985	0.856649	-1.11235	0.841649	4.65215	0.191149	0.772149	-2.52735	-1.46835	-0.162851	1.11765	-3.59085	-2.23985	3.76815	-2.80385	1.00865	4.25115	-2.27585	-1.03485	-0.781851	-1.15235	1.38665	0.160649	-0.359851
young 4	2.18391	0.77991	0.63891	2.47491	0.14891	-2.94659	-1.82459	1.33641	-1.36809	0.44791	3.42891	1.84641	-4.62009	-0.39359	-1.19759	1.29541	-1.47259	-0.29109	1.06741	0.0719103	0.22491	-0.12609	0.76191	2.46391	4.26291	-2.82909	-0.85259	-0.82159	-0.32759	4.06291	0.48191	1.06291	-2.23659	1.76241	0.24791	2.03841	-3.64009	-1.94909	3.92891	-2.03309	1.29941	4.45191	-1.98509	-2.01409	-2.49109	-0.86159	-0.32259	0.94141	1.93091
young 5	0.0780408	0.314041	-0.466959	-0.510959	0.623041	-0.602459	0.399541	1.18054	0.526041	0.0920408	-5.41696	1.41054	0.624041	0.310541	0.346541	-0.680459	0.211541	0.223041	1.28154	0.626041	0.469041	-0.241959	-1.55396	0.328041	-0.942959	0.535041	1.54154	-0.237459	0.376541	-1.93296	0.956041	0.0770408	3.00754	0.126541	-0.527959	-0.0574592	0.994041	-0.164959	-0.416959	0.531041	0.0535408	-0.523959	0.209041	0.0600408	0.243041	0.662541	1.01154	0.495541	0.415041
young 6	0.364889	-0.329111	0.579889	-0.784111	-0.280111	0.284389	-0.0736114	-0.182611	-0.487111	-0.221111	-0.520111	-3.35261	0.530889	-0.0326114	-0.0166114	-0.0636114	0.0783886	0.839889	0.338389	0.0328886	-1.40411	0.0448886	0.602889	0.194889	-0.196111	-0.358111	1.07839	-0.600611	-0.0466114	0.883889	1.07289	1.20389	-0.125611	-0.256611	0.268889	0.579389	-0.0491114	0.681889	-0.110111	-0.0321114	-0.529611	-0.857111	-0.214111	0.766889	0.379889	-0.0406114	-0.731611	-0.0876114	-1.84811
young 7	-2.05767	-0.651666	0.657334	0.573334	0.677334	0.111834	-0.836166	0.734834	0.550334	-0.143666	0.977334	2.12483	-0.341666	0.494834	0.760834	-0.526166	0.0958342	0.857334	0.365834	0.410334	-0.286666	-0.407666	-0.769666	0.262334	-1.27867	0.439334	1.88583	0.0768342	0.500834	-0.968666	1.44033	1.60133	2.24183	0.220834	-0.783666	-0.643166	1.00833	0.0993342	-1.08267	-0.744666	-0.152166	-0.729666	0.293334	-0.245666	-0.0826658	0.706834	0.405834	0.0398342	-0.420666
young 8	1.40956	0.0155625	-1.97544	-0.599437	0.454563	0.0090625	0.311063	0.342062	0.597562	0.553562	-2.56544	1.17206	0.755562	0.482062	0.598063	0.551063	0.443063	0.644563	-0.766937	0.407562	-0.139437	0.149562	-0.412438	0.489563	-0.611437	0.626563	-0.216938	-0.295938	0.978062	-1.20144	1.37756	-6.12144	1.58906	-0.161937	0.343562	0.724062	0.705563	0.976563	-0.205437	0.892562	-0.454937	0.137562	0.100563	0.0615625	0.304563	0.264063	-0.756938	0.617062	-0.403438
young 9	0.469508	0.235508	1.34451	-1.06949	0.394508	0.319008	0.611008	-1.12799	0.317508	-0.216492	-0.195492	-5.21799	0.675508	-0.457992	-0.381992	-1.03899	0.493008	0.924508	0.563008	-0.0124918	0.570508	0.669508	0.127508	-0.530492	-0.711492	0.0965082	-0.426992	1.62401	-1.01199	-1.38149	-2.58249	-6.00149	0.379008	-0.0519918	0.323508	0.644008	0.0755082	1.22651	0.474508	0.482508	-0.554992	-0.872492	-0.929492	1.33151	0.384508	0.00400815	-1.24699	-0.172992	-1.17349
young 10	0.260541	-0.0534592	-2.60446	0.171541	0.935541	-0.279959	0.132041	-0.0369592	0.648541	-0.155459	0.425541	0.413041	0.316541	0.663041	0.579041	-2.23796	0.194041	0.545541	-0.295959	0.428541	-0.428459	-0.269459	0.00854076	-1.34946	-1.05046	0.297541	0.494041	0.575041	0.679041	-1.25046	-2.36146	-1.38046	0.850041	-0.550959	-0.00545924	0.445041	0.696541	1.35754	-0.914459	-0.236459	-0.813959	-1.16146	0.571541	-0.0374592	0.325541	0.375041	-0.435959	0.418041	-0.712459
old 1	-0.213698	-0.127698	0.791302	-0.172698	-2.4787	1.2458	-0.612198	-1.6612	-0.905698	-0.0296984	2.4113	-1.8312	0.752302	-1.0612	-0.945198	0.257802	-0.610198	-0.688698	1.4498	-1.0157	-0.682698	-0.153698	1.5243	-1.5937	-0.234698	-0.326698	-2.5302	0.0708016	-1.0552	-0.0646984	-0.445698	-0.0946984	-1.7342	-0.605198	0.300302	0.300802	-0.167698	0.113302	0.211302	-0.340698	-0.198198	-0.0556984	-0.532698	1.3283	0.611302	0.700802	-0.450198	-1.5562	0.763302
old 2	-3.3068	-0.0307962	1.5182	0.534204	0.178204	0.782704	-0.255296	-0.424296	-0.268796	0.0172038	1.7582	-1.9443	0.119204	-0.0742962	-0.0182962	0.994704	-0.283296	0.298204	1.9867	-0.358796	0.204204	0.983204	-0.498796	-0.626796	-0.397796	0.490204	2.9267	1.3477	0.171704	-0.397796	-1.0688	0.502204	2.6027	0.301704	0.147204	0.477704	0.0892038	-0.809796	-0.791796	-0.353796	0.308704	-0.568796	0.654204	0.245204	0.198204	-0.122296	0.0767038	-0.0592962	0.200204
old 3	-0.76609	0.53991	-2.10109	-0.72509	-0.79109	0.67341	-2.56459	0.21641	-0.13809	-0.36209	-1.02109	-0.0235897	-0.15009	-0.10359	-0.11759	1.43541	-0.25259	-3.03109	-1.67259	0.16191	-0.51509	-0.0860897	0.14191	-0.99609	-0.0270897	0.24091	1.91741	0.52841	-0.22759	0.60291	-2.25809	-1.67709	-2.97659	-3.91759	0.35791	-0.76159	0.28991	0.55091	-0.21109	-0.54309	0.55941	-0.64809	1.00491	0.29591	-0.72109	-0.27159	0.44741	-0.11859	-0.24909
old 4	-1.90495	-0.0489484	-2.35995	0.106052	-1.02995	-0.0954484	0.736552	-0.552448	-0.266948	0.149052	-1.27995	-3.15245	-0.678948	-0.972448	-0.266448	1.59655	-0.311448	5.16304e-05	-1.93145	-0.806948	1.77605	-1.12495	0.733052	-0.204948	-0.0659484	0.572052	-0.401448	-1.82045	-0.456448	0.764052	-2.51695	1.01405	0.734552	1.59355	-0.0409484	-1.01045	0.561052	-0.557948	-0.539948	0.948052	0.600552	0.0830516	0.776052	-0.252948	0.0600516	1.33955	-0.161448	0.112552	0.902052
old 5	0.848476	0.964476	0.273476	1.22948	-0.286524	-0.972024	-1.07002	0.580976	0.126476	-0.457524	0.723476	-1.44902	0.394476	0.980976	0.776976	0.139976	0.521976	-1.75652	-2.22802	0.786476	0.0694755	-0.281524	-0.533524	0.0784755	-0.592524	1.46548	-2.14802	-0.157024	-0.483024	-1.79252	1.67648	-2.23252	-0.702024	1.36698	-0.867524	-0.237024	1.03448	-0.914524	-0.176524	-0.0285245	0.0339755	-0.633524	0.149476	-1.30952	0.683476	0.732976	1.02198	0.295976	1.14548
old 6	1.36098	-0.0430245	-1.02402	-0.728024	-0.0140245	0.360476	0.112476	0.123476	-0.141024	-0.135024	1.02598	1.31348	0.276976	-0.116524	-0.330524	-0.0275245	-0.225524	-0.344024	2.10448	-0.281024	0.871976	-0.0990245	-0.491024	0.330976	-1.01002	1.23798	0.0444755	-0.644524	-0.130524	-1.39002	-0.441024	1.44998	-1.78952	0.329476	-0.445024	-1.29452	0.356976	-0.0820245	-0.854024	0.193976	0.296476	-0.541024	0.861976	-0.327024	0.395976	0.995476	-0.245524	-0.0215245	0.387976
old 7	0.613639	0.339639	1.17864	-0.0953614	-0.231361	-0.666861	0.685139	0.296139	0.891639	-0.562361	0.0786386	1.12614	0.589639	0.556139	0.812139	-0.614861	0.617139	-0.121361	-4.52286	0.911639	1.39464	0.923639	-0.518361	0.0836386	-0.777361	1.01064	-4.44286	1.07814	-0.467861	-0.457361	1.51164	2.00264	-2.65686	0.702139	-0.772361	-1.15186	0.689639	-0.369361	-1.70136	0.226639	-0.760861	-1.79836	0.0746386	-0.364361	0.328639	0.328139	0.627139	-0.208861	0.140639
old 8	0.923367	-0.110633	-0.121633	-4.46563	0.648367	0.0128668	0.744867	0.555867	0.641367	0.287367	0.338367	1.78587	1.16937	0.265867	0.221867	-0.555133	0.156867	0.328367	-0.153133	0.571367	0.874367	1.26337	-0.348633	-0.716633	0.382367	0.290367	-0.353133	0.287867	0.901867	0.742367	0.231367	1.81237	0.762867	0.311867	0.227367	0.227867	0.509367	0.570367	-0.0916332	0.586367	0.218867	0.321367	0.234367	0.365367	-0.0416332	0.307867	0.126867	-0.259133	-0.959633
old 9	0.452497	0.688497	2.6275	1.3035	-2.1325	0.181997	-0.396003	-1.015	-0.0995027	-0.143503	1.0675	-0.165003	1.0485	-0.885003	-0.589003	-0.356003	0.0459973	-0.0425027	0.855997	-0.679503	-1.4265	2.0425	0.630497	0.232497	0.661497	0.669497	-2.504	-1.393	-0.479003	0.781497	-0.359503	0.671497	-0.0780027	1.201	0.416497	-1.223	-0.0915027	-0.210503	-0.402503	0.975497	0.817997	0.0204973	0.753497	-0.305503	0.0474973	1.427	-0.534003	-0.980003	0.439497
old 10	0.0932038	0.339204	0.278204	-0.0357962	0.0382038	0.732704	0.104704	0.0757038	0.191204	0.227204	-2.7918	-0.164296	0.659204	-0.354296	-0.0382962	-0.435296	0.316704	-0.241796	2.4167	-0.0987962	1.2042	1.7432	0.841204	-0.406796	0.672204	0.590204	1.0767	0.607704	-0.418296	0.242204	0.301204	0.562204	-0.0172962	-0.0382962	0.237204	-0.312296	0.109204	0.560204	-0.0217962	0.416204	0.0687038	0.411204	0.384204	0.675204	0.318204	0.107704	0.326704	0.440704	0.540204
[truncated: 135 more columns]
