# Supplementary material for: Circulating MicroRNAs as Easy-to-Measure Aging Biomarkers in Older Breast Cancer Patients: Correlation with Chronological Age but Not with Fitness/Frailty Status
Source: PLoS One. 2014 Oct 21;9(10):e110644. doi: 10.1371/journal.pone.0110644 (PMC4204997; doi:10.1371/journal.pone.0110644)
Supplement: File S4 — Data set of the validation study. (XLSX) [file pone.0110644.s004.xlsx]

## Sheet: Sheet1
VALIDATION STUDY : Processed data (averaged from duplicate PCR assays and normalized with 5 reference miRNA )
		hsa-let-7d	hsa-miR-21	hsa-miR-140-5p	hsa-miR-200c	hsa-miR-210	hsa-miR-301a	hsa-miR-374a	hsa-miR-376a	hsa-miR-378	hsa-miR-423-5p	miR-20a	miR-30b-5p	miR-34a-5p	miR-106b-5p	miR-191	miR-320b	#Group
Young group	sample 1	-1.6305	-0.697	-0.737	-1.9015	0.4695	-1.806	-2.6055	0.0515	-1.415	-0.0945	-1.39987	-1.13987	-0.5292	-0.574533	-1.6732	-0.0223667	1
	sample2	-0.1955	-0.627	-0.037	-1.3365	-0.0255	0.244	-0.7305	0.2265	-0.345	0.1505	-0.539867	-0.2932	0.0424667	-0.209533	-0.716533	-0.3457	1
	sample3	0.3695	-0.417	-0.497	-1.0065	0.5995	-0.346	-0.8455	-0.2835	-0.295	0.0905	-0.324867	-0.2332	0.1008	-0.3362	-0.706533	-0.312367	1
	sample4	1.4495	-0.067	0.063	-0.4265	0.5895	-0.121	0.0795	-0.3435	-0.495	-0.4595	0.7948	0.691467	-0.2212	0.178467	0.358133	-0.0810333	1
	sample5	0.6295	-0.192	-0.267	-0.4915	0.7445	-0.606	-0.1305	0.8765	-0.14	0.3705	0.1408	-0.0892	0.0098	-0.0755333	-0.6692	-0.1667	1
	sample16	-1.8755	0.773	0.243	0.3735	-0.7705	0.434	0.5145	-0.0135	0.78	0.2105	0.0551333	0.0868	-0.0575333	0.2738	0.700133	-0.199033	1
	sample17	-0.1955	-0.107	-0.047	0.8485	-0.5805	0.814	0.6895	-2.6035	0.14	-0.6595	0.377467	0.637467	-0.438533	-0.0922	1.05747	0.4983	1
	sample18	-0.3955	0.318	0.153	0.8185	-0.0755	0.309	0.4795	0.4465	0.36	0.3555	-0.456533	-0.136533	-0.690867	0.447133	0.2968	0.0809667	1
	sample19	1.1945	0.423	0.513	1.8985	-0.8255	0.339	1.0995	0.9965	0.875	0.1555	0.211467	0.3048	0.860467	0.3018	1.12813	-0.00436667	1
	sample20	0.6495	0.593	0.613	1.2235	-0.1255	0.739	1.4495	0.6465	0.535	-0.1195	1.14147	0.171467	0.9238	0.0868	0.2248	0.5523	1
Old-fit group	sample6	-0.8005	0.128	-0.352	-1.7415	1.0995	-1.531	-2.7055	1.4065	0.52	1.1455	-2.10187	-2.0952	-0.4012	-0.964867	-2.3402	1.12563	2
	sample7	-0.0055	-0.212	0.008	-1.3565	0.9145	-0.291	-0.9105	-0.2735	-0.315	-0.0095	-1.0942	-0.405867	-0.333533	-0.205533	-0.467533	0.6133	2
	sample8	-1.1655	-0.232	-0.382	-1.6665	0.8495	-2.281	-2.6505	0.0115	-0.325	0.4555	-1.77853	-1.37187	0.717133	-0.7282	-1.36853	0.673967	2
	sample9	-0.8805	0.423	0.163	-1.1665	1.6545	-1.356	-2.0155	-0.7535	0.305	0.3755	-0.808867	-1.0972	0.858467	-0.873533	-0.7872	0.683633	2
	sample10	-0.3305	-0.727	-0.082	-1.3065	1.0245	-1.216	-1.3655	0.0815	0.005	0.0355	-1.34387	-1.1472	0.658467	-0.4802	-1.4672	0.1003	2
	sample21	-0.9355	-0.192	-0.342	0.6785	-0.4455	0.119	-0.0705	0.0615	1.66	0.5505	-1.77187	-1.3452	0.1588	-0.424867	-0.651867	0.0589667	2
	sample22	0.3945	0.708	0.073	0.8585	0.7895	-0.491	-0.3855	-0.6585	0.55	0.3955	-0.983867	-0.730533	1.96513	-0.5252	-1.03053	0.0803	2
	sample23	-0.9355	0.283	-0.257	0.9285	-0.6855	-2.546	-0.2155	-0.1285	1.245	0.6655	0.4998	-0.518533	0.315467	-0.0515333	-0.4852	0.0156333	2
	sample24	-1.4705	0.528	0.158	0.3535	0.9395	-0.846	-1.8255	-0.5085	1.4	0.7105	-2.6082	-2.55153	0.174133	-1.1012	-1.03487	0.552633	2
	sample25	-1.0555	1.158	0.008	0.2185	-0.3805	-3.041	-1.3555	0.3515	0.965	0.4955	-1.8192	-1.46253	-0.298533	-0.935533	-0.892533	0.681633	2
Old-frail group	sample11	-1.6155	0.353	0.173	-0.8265	1.9995	-1.731	-3.0705	1.6365	1.41	1.6455	-1.7682	-1.82653	0.522467	-1.42953	-2.8632	0.9993	3
	sample12	-0.0805	0.418	0.123	-0.6465	1.0095	-1.091	-1.0555	-1.4635	0.26	0.6455	0.0171333	0.365467	0.941133	-0.470867	-0.297867	0.0629667	3
	sample13	-0.7805	-0.172	0.118	-0.1715	0.6795	-1.881	-1.7105	-1.5185	0.03	0.3855	-1.0372	-1.66387	0.5818	-0.636867	-0.860533	0.1703	3
	sample14	-1.4555	0.238	0.043	-0.3715	2.0345	-1.911	-2.3805	0.8415	0.69	1.1405	-3.31787	-2.53453	0.5178	-1.38253	-1.9612	0.939633	3
	sample15	-1.3505	-0.427	-0.417	-1.5365	0.7995	-1.656	-2.6705	-1.3435	0.59	0.1855	-2.08987	-1.8932	2.18247	-0.799533	-1.82653	0.677633	3
	sample26	-1.2805	-0.202	0.303	0.3785	0.2095	-1.091	-0.6755	-0.1635	1.815	-0.5645	-0.3312	-0.857867	1.18447	-0.0158667	-0.594533	-0.0770333	3
	sample27	1.1095	1.298	-1.442	0.5035	-0.8305	0.894	1.4695	1.4015	2.035	1.0855	-0.258533	-0.668533	0.7238	-0.0315333	-0.1552	-0.174367	3
	sample28	-0.5355	0.098	-0.022	0.2135	-1.7955	-0.416	-0.7955	-1.4335	0.55	0.2405	-1.21653	-1.32987	0.764133	-0.712867	-1.12987	-0.3357	3
	sample29	0.8895	-0.522	0.343	0.4285	-1.5105	-2.441	-0.7055	-4.3585	1.46	-1.2895	-1.44453	-1.02453	-0.0188667	-0.447533	-0.5112	0.2063	3
	sample30	-1.1055	0.398	0.123	0.6335	-1.0905	0.254	0.3645	0.9165	0.61	0.2355	-0.9692	-1.9692	1.08647	-0.6522	-2.37753	-0.585033	3
